# Supplementary material for: Morphological, Physiological, Biochemical, and Molecular Characterization of Fungal Species Associated with Papaya Rot in Cameroon
Source: J Fungi (Basel). 2025 May 17;11(5):385. doi: 10.3390/jof11050385 (PMC12112994; doi:10.3390/jof11050385)
Supplement: Supplementary file 1 [file jof-11-00385-s001.zip]

Archive with 1 entries (1 files):
- jof-3595005-supplementary.pdf
